# Supplementary material for: Applying lead (Pb) isotopes to explore mobility in humans and animals
Source: PLoS One. 2022 Oct 26;17(10):e0274831. doi: 10.1371/journal.pone.0274831 (PMC9605311; doi:10.1371/journal.pone.0274831)
Supplement: S1 Data — (XLSX) [file pone.0274831.s001.xlsx]

## Sheet: Sheet1
	206Pb/204Pb	207Pb/204Pb	208Pb/204Pb	model age	m	k	source
IACAT-1	17.9056	15.4884	38.7853	366.089	9.28404	4.42571	1
IASH-1	17.9767	15.5583	38.3423	448.208	9.55359	4.14612	1
NCAT-1	18.3681	15.5855	38.4237	201.183	9.56193	3.92433	1
GRAE-1	17.62	15.46	37.58	533.703	9.24673	3.92899	2
CNIP-BA	17.93	15.49	38.32	350.35	9.28	4.14	1
CHO1-2316 LM2	17.83	15.42	39.32	289.165	9.03026	4.76636	3
CHO1-2316 LC1	18.11	15.47	39.22	168.952	9.16614	4.49839	3
CHO1-2638	17.61	15.5	37.97	615.237	9.4144	4.18552	3
CHO1-2727 LM2	18.21	15.41	39.92	-41.0158	8.91713	4.76913	3
CHO1-2727 RC1	18.4	15.5	39.19	-11.8946	9.20303	4.27062	3
49	18.1644	15.6386	38.1927	453.863	9.82309	3.95592	4
50	18.1638	15.637	38.1887	451.526	9.81696	3.95363	4
51	18.1643	15.6405	38.1981	457.527	9.83111	3.95966	4
52	18.1635	15.6406	38.2	458.242	9.83164	3.96126	4
53	18.1648	15.6399	38.1998	455.993	9.82832	3.96002	4
54	18.2026	15.6311	38.2386	412.173	9.78265	3.95251	4
55	18.2242	15.6337	38.2873	400.9	9.78727	3.96524	4
56	18.2185	15.6306	38.2433	399.419	9.77636	3.944	4
1	Montgomery, J., 2002. Lead and strontium isotope compositions of human dental tissues as an indicator of ancient exposure and population dynamics, University of Bradford, Bradford, 382 pp.
2	Montgomery, J., Evans, J.A., Chenery, S.R., Pashley, V., Killgrove, K., 2010. "Gleaming, white and deadly": the use of lead to track human exposure and geographic origins in the Roman period in Britain. . In: Eckardt, H. (Ed.), Roman diasporas: archaeological approaches to mobility and diversity in the Roman Empire. Journal of Roman Archaeology Supplementary Series, Portsmouth: Rhode Island pp. 1…
3	Pearson, M.P. et al., 2005. Evidence for mummification in Bronze Age Britain. Antiquity, 79(305): 529-546.
4	Evans, J.A., Pashley, V., Richards, G.J., Brereton, N., Knowles, T.G., 2015. Geogenic lead isotope signatures from meat products in Great Britain: Potential for use in food authentication and supply chain traceability. Science of the Total Environment, 537: 447-452.
5	Evans, J.A., Pashley, V., Madgwick, R., Neil, S., Chenery, C., 2018. Tracking natural and anthropogenic Pb exposure to its geological source. . Nature: Scientific Reports, 8(1): 1969.
